# Supplementary material for: Creation of High-Density Néel Skyrmions by Interfacial-Proximity Engineering
Source: Materials (Basel). 2026 Jan 14;19(2):340. doi: 10.3390/ma19020340 (PMC12843417; doi:10.3390/ma19020340)
Supplement: Supplementary file 1 [file materials-19-00340-s001.zip]

Archive with 1 entries (1 files):
- materials-4086226-supplementary.pdf
